# Supplementary material for: Integrating genome and RNA sequencing to enhance diagnostic precision in cerebral palsy
Source: BMC Pediatr. 2026 Apr 14;26:484. doi: 10.1186/s12887-026-06861-z (PMC13202834; doi:10.1186/s12887-026-06861-z)
Supplement: Supplementary file 5 — Supplementary Material 5. [file 12887_2026_6861_MOESM5_ESM.xlsx]

## Sheet: Sheet1
category	subcategory	ID	Description	GeneRatio	BgRatio	pvalue	geneID	Count
Organismal Systems	Immune system	hsa04658	Th1 and Th2 cell differentiation	6/94	92/8659	0.000469297	RELA/MAML3/HLA-DRB5/HLA-DRB1/STAT5B/JAK3	6
Human Diseases	Infectious disease: viral	hsa05166	Human T-cell leukemia virus 1 infection	8/94	222/8659	0.0027593	SLC25A5/RELA/HLA-B/HLA-DRB5/HLA-DRB1/STAT5B/JAK3/IL15RA	8
Environmental Information Processing	Signal transduction	hsa04151	PI3K-Akt signaling pathway	10/94	359/8659	0.00539471	FGF22/RELA/TNXB/FGF7/PSPN/EIF4EBP1/JAK3/PPP2R5C/VEGFB/LAMA5	10
Organismal Systems	Immune system	hsa04659	Th17 cell differentiation	5/94	108/8659	0.00627012	RELA/HLA-DRB5/HLA-DRB1/STAT5B/JAK3	5
Human Diseases	Immune disease	hsa05330	Allograft rejection	3/94	38/8659	0.00794114	HLA-B/HLA-DRB5/HLA-DRB1	3
Human Diseases	Cancer: overview	hsa05207	Chemical carcinogenesis - receptor activation	7/94	212/8659	0.00808585	FGF22/RELA/CDC25A/FGF7/STAT5B/EIF4EBP1/CHRNA7	7
Organismal Systems	Immune system	hsa04612	Antigen processing and presentation	4/94	78/8659	0.010077	PDIA3/HLA-B/HLA-DRB5/HLA-DRB1	4
Human Diseases	Immune disease	hsa05332	Graft-versus-host disease	3/94	42/8659	0.0104753	HLA-B/HLA-DRB5/HLA-DRB1	3
Human Diseases	Endocrine and metabolic disease	hsa04940	Type I diabetes mellitus	3/94	43/8659	0.0111738	HLA-B/HLA-DRB5/HLA-DRB1	3
Organismal Systems	Aging	hsa04211	Longevity regulating pathway	4/94	89/8659	0.0157674	RELA/SOD2/EIF4EBP1/IRS2	4
Organismal Systems	Immune system	hsa04672	Intestinal immune network for IgA production	3/94	49/8659	0.0159226	HLA-DRB5/HLA-DRB1/IL15RA	3
Human Diseases	Neurodegenerative disease	hsa05017	Spinocerebellar ataxia	5/94	143/8659	0.0194525	SLC25A5/ATG2B/MYOD1/SPTBN2/RYR1	5
Human Diseases	Immune disease	hsa05320	Autoimmune thyroid disease	3/94	53/8659	0.0196282	HLA-B/HLA-DRB5/HLA-DRB1	3
Environmental Information Processing	Signal transduction	hsa04020	Calcium signaling pathway	7/94	253/8659	0.0198428	SLC25A5/FGF22/CACNA1H/FGF7/CHRNA7/RYR1/VEGFB	7
Human Diseases	Infectious disease: viral	hsa05169	Epstein-Barr virus infection	6/94	202/8659	0.0223333	PDIA3/RELA/HLA-B/HLA-DRB5/HLA-DRB1/JAK3	6
Human Diseases	Neurodegenerative disease	hsa05010	Alzheimer disease	9/94	384/8659	0.0231658	SLC25A5/RELA/ATG2B/TUBB8/NDUFA6/APOE/TUBA3D/CHRNA7/IRS2	9
Cellular Processes	Transport and catabolism	hsa04145	Phagosome	5/94	152/8659	0.0245819	HLA-B/TUBB8/HLA-DRB5/TUBA3D/HLA-DRB1	5
Human Diseases	Infectious disease: viral	hsa05165	Human papillomavirus infection	8/94	331/8659	0.027004	RELA/MAML3/TNXB/HLA-B/EIF4EBP1/PPP2R5C/HES6/LAMA5	8
Cellular Processes	Cell growth and death	hsa04218	Cellular senescence	5/94	156/8659	0.027117	SLC25A5/RELA/CDC25A/HLA-B/EIF4EBP1	5
Human Diseases	Infectious disease: parasitic	hsa05145	Toxoplasmosis	4/94	111/8659	0.0323487	RELA/HLA-DRB5/HLA-DRB1/LAMA5	4
Human Diseases	Neurodegenerative disease	hsa05022	Pathways of neurodegeneration - multiple diseases	10/94	476/8659	0.0331197	SLC25A5/RELA/ATG2B/TUBB8/DERL1/NDUFA6/TUBA3D/CHRNA7/SPTBN2/RYR1	10
Human Diseases	Immune disease	hsa05321	Inflammatory bowel disease	3/94	65/8659	0.033365	RELA/HLA-DRB5/HLA-DRB1	3
Human Diseases	Cancer: specific types	hsa05221	Acute myeloid leukemia	3/94	67/8659	0.0360344	RELA/STAT5B/EIF4EBP1	3
Human Diseases	Cardiovascular disease	hsa05416	Viral myocarditis	3/94	67/8659	0.0360344	HLA-B/HLA-DRB5/HLA-DRB1	3
Human Diseases	Infectious disease: viral	hsa05164	Influenza A	5/94	171/8659	0.0380844	SLC25A5/RELA/HLA-DRB5/HLA-DRB1/PRSS3	5
Organismal Systems	Endocrine system	hsa04917	Prolactin signaling pathway	3/94	70/8659	0.040239	RELA/STAT5B/TNFRSF11A	3
Human Diseases	Drug resistance: antineoplastic	hsa01523	Antifolate resistance	2/94	30/8659	0.0416596	RELA/FPGS	2
Human Diseases	Immune disease	hsa05310	Asthma	2/94	31/8659	0.0442244	HLA-DRB5/HLA-DRB1	2
Human Diseases	Neurodegenerative disease	hsa05016	Huntington disease	7/94	306/8659	0.0482351	SLC25A5/ATG2B/TUBB8/SOD2/NDUFA6/TUBA3D/NRF1	7
Human Diseases	Cancer: specific types	hsa05220	Chronic myeloid leukemia	3/94	76/8659	0.0493581	CTBP2/RELA/STAT5B	3
